# Supplementary material for: Test data from pullout experiments on vetiver grass (Vetiveria zizanioides) grown in semi-arid climate
Source: Data Brief. 2018 Jan 31;17:463–8. doi: 10.1016/j.dib.2018.01.048 (PMC5988339; doi:10.1016/j.dib.2018.01.048)
Supplement: Supplementary file 2 — Supplementary material [file mmc2.xls]

## Sheet: PO-Info
Plant	Max. Force	Height	Diameter - base [mm]		Diameter - break [mm]		Depth
	[N]	[cm]	I	II	I	II	[mm]	Failure mode	Location
AD1	219	100	10				69	No breakage	Isolated plant at the toe of a slope (approx. 50 m SW of vetiver plot).
AD2	305	100	11		15	13		Broken	Following plants share the same rhizome: AD2, 3, 4
AD3	116.8	160	11		9	5		Broken
AD4	532.7	260	19.2		34.2	27.8		Broken
AD5	532.8	105						No breakage	Together 2 live stems, 1 dead; Lot of sediment trapped
AD5A	105.2	155	9		10	6		Broken	Same as AD5
AD5B	135	150	9		12	9		Broken	Same as AD5
AD6	206.3	138	14	11	11			Broken	No roots
AD7	102.8	224	15		20	15		Broken
AD8	402.9	158	10				150	Broken	Vertical rhizome, broken at tip of top root
AD9	291	170	19		37	24	108	Broken
AD10	104.3	122	7		10	11		Broken
AD11	284	201	9		30	15	83	Broken
AD12	153.5	151	9		24	16	109	Broken	Whole rhizome out (or most of it)
AD13	47.4	115	7				55	No breakage	Whole rhizome out.
AD14	365	185	13		21		0	Broken
On nursery: 4 rows numbered A to D from East to West and plants numbered along row from South to North. Row typically holds between 7 and 8 plants.
C8	#N/A							No	Sheared at leaf insert
D6	209							No	Rope failed
B1	486.7							Yes	Roots failed
B2A	361							Yes	Roots failed
B2B	563.5							No	Range exceeded
B3	>600.0							No	Range exceeded
B4A	556							No	Range exceeded
B4B	537.5							No	Range exceeded
B5	520							Yes	Roots failed
B6	508.4							No	Range exceeded
B7	460							Yes	Roots failed
B8	351							Yes	Roots failed at 3rd attempt
D1	>500.0							No	Range exceeded
D2	190							Yes	Roots failed
D3	532							Yes	Roots failed
D4	489.8							Yes	Roots failed
D5	257							No	Range exceeded
A2	554							No	Range exceeded
A3	506							Yes	Roots failed
A4	263							No	Plant snapped
A12	615							Yes	Plant failing at maximum load
A13	561.5							Yes	Plant about to fail

## Sheet: Vetiver-PO
Results pull-out experiments on Vetiveria zizanioides
Samples from Nursery
Sample:	D6		Sample:	D5-I		Sample:	D5-II		Sample:	D5-III		Sample:	D4		Sample:	D3		Sample:	D2		Sample:	D1-I		Sample:	D1-II		Sample:	B1		Sample:	B2A		Sample:	B2B		Sample:	B3-I		Sample:	B3-II		Sample:	B4A		Sample:	B4B		Sample:	B5
Peak [N]:	209		Peak [N]:	257		Peak [N]:	438		Peak [N]:	>500		Peak [N]:	489.8		Peak [N]:	532		Peak [N]:	190		Peak [N]:	190		Peak [N]:	>500.0		Peak [N]:	486.7		Peak [N]:	361		Peak [N]:	563.5		Peak [N]:	508		Peak [N]:	>600.0		Peak [N]:	556		Peak [N]:	537.5		Peak [N]:	520
Direction of pull [°]:	0		Direction of pull [°]:	0		Direction of pull [°]:	0		Direction of pull [°]:	0		Direction of pull [°]:	0		Direction of pull [°]:	0		Direction of pull [°]:	0		Direction of pull [°]:	0		Direction of pull [°]:	50		Direction of pull [°]:	18		Direction of pull [°]:	0		Direction of pull [°]:	14		Direction of pull [°]:	0		Direction of pull [°]:	45		Direction of pull [°]:	0		Direction of pull [°]:	0		Direction of pull [°]:	0
Failure:	No		Failure:	No		Failure:	No		Failure:	No		Failure:	Yes		Failure:	Yes		Failure:	Yes		Failure:	No		Failure:	No		Failure:	Yes		Failure:	Yes		Failure:	No		Failure:	No		Failure:	No		Failure:	No		Failure:	No		Failure:	Yes
Displacement	Force		Displacement	Force		Displacement	Force		Displacement	Force		Displacement	Force		Displacement	Force		Displacement	Force		Displacement	Force		Displacement	Force		Displacement	Force		Displacement	Force		Displacement	Force		Displacement	Force		Displacement	Force		Displacement	Force		Displacement	Force		Displacement	Force
[mm]	[N]		[mm]	[N]		[mm]	[N]		[mm]	[N]		[mm]	[N]		[mm]	[N]		[mm]	[N]		[mm]	[N]		[mm]	[N]		[mm]	[N]		[mm]	[N]		[mm]	[N]		[mm]	[N]		[mm]	[N]		[mm]	[N]		[mm]	[N]		[mm]	[N]
0	0		0	0		0	0		0	0		0	0		0	0		0	0		0	0		0	0		0	0		0	0		0	0		0	0					0	0		0	0		0	0
10	21.7		90	71		20	65		60	72		40	100		50	45		50	104		50	104		30	490		40	94		20	51		50	9		10	30					20	26		20	60		20	48
15	26		100	82		40	110		100	212		50	190		80	27		70	160		70	160		60	560		60	170		40	120		90	17		20	56					40	60		40	100		40	75
20	29		150	124		60	172		170	272		110	340		slope	0.9		90	170		90	170		slope	9.33333		80	260		60	180		110	26		30	74					60	110		60	159		60	100
25	33		190	165		90	255		210	460		160	420					110	150		110	150					100	340		80	210		130	37		40	116					80	160		80	200		80	140
30	33		200	198		120	330		slope	2.07327		slope	2.67632					140	100		140	100					120	410		100	240		150	42		50	180					100	220		100	296		100	210
35	38		250	215		220	415											190	20		190	20					160	420		120	300		slope	0.286478		60	215					120	280		120	378		140	250
40	43		280	220		slope	1.92378											slope	1.99218		slope	1.99218					220	440		140	361		Tests on exposed roots from B2B			70	250					160	335		180	529		160	290
45	48		300	240											1.04224												320	486.7		slope	2.47738					80	278					180	430		slope	3.01555		180	364
50	51		slope	0.823273											0.823273												slope	1.50594					1	30.2		90	299					200	550					200	442
55	54														1.92378																		2	25.9		100	352					slope	2.6161					240	480
60	56		1.04224												2.07327																		3	25.4		110	406											300	511
65	60		0.823273												2.67632																		4	29.4		120	416											slope	1.87373
70	63		1.92378												0.9																		5	41.1		130	474
75	65		2.07327												1.99218																		6	48.8		140	503
80	68		2.67632												1.99218																					170	508
85	71		0.9												9.33333																					slope	3.42579
90	76		1.99218												1.50594
95	80		1.99218												2.47738
100	90		9.33333												0.286478
105	97		1.50594												3.42579
110	110		2.47738												2.6161
120	124		0.286478												3.01555
130	141		3.42579												1.87373
140	156		2.6161												2.74333
150	174		3.01555												1.27
160	187		1.87373												2.60394
slope	1.04224		2.74333												2.38026
			1.27												3.02162
Samples from Plot 1			2.60394												2.33479
			2.38026												4.24
Sample:	A2		Sample:	A3		Sample:	A4--part		Sample:	A12		Sample:	A13		3.02105
Peak [N]:	554		Peak [N]:	506		Peak [N]:	263		Peak [N]:	615		Peak [N]:	561.5		2.82554
Direction of pull [°]:	45		Direction of pull [°]:	60		Direction of pull [°]:	60		Direction of pull [°]:	60		Direction of pull [°]:	60		2.49592	average slope
Failure:	No		Failure:	Yes		Failure:	No: Plant snapped		Failure:	Yes		Failure:	Yes		1.68288	st dev
Displacement	Force		Displacement	Force		Displacement	Force		Displacement	Force		Displacement	Force		0.358791	st error
[mm]	[N]		[mm]	[N]		[mm]	[N]		[mm]	[N]		[mm]	[N]
0	0		0	0		0	0		0	0		0	0
20	68		20	134		20	132		20	68		20	80
40	118		40	190		40	200		40	133		40	122
60	200		60	216		60	260		60	186		60	188
80	247		80	290		slope	4.24		80	285		80	235
120	407		120	370					120	365		100	301
160	477		140	389					160	484		120	379
180	540		200	506					200	615		140	399
slope	3.02162		slope	2.33479					slope	3.02105		160	478
												200	562
												slope	2.82554

## Sheet: Arrundo-PO
Results pull-out experiments on Arrundo donax
Samples from slope under nursery - approx. 50 m SSW. All plants pulled parallel to the slope.
Sample:	AD1		Sample:	AD2		Sample:	AD3		Sample:	AD4		Sample:	AD5		Sample:	AD5A		Sample:	AD5B		Sample:	AD6		Sample:	AD7		Sample:	AD8		Sample:	AD9		Sample:	AD10		Sample:	AD11		Sample:	AD12		Sample:	AD13		Sample:	AD14
Peak [N]:	219		Peak [N]:	305		Peak [N]:	116.8		Peak [N]:	532.7		Peak [N]:	532.8		Peak [N]:	105.2		Peak [N]:	135		Peak [N]:	206.3		Peak [N]:	102.8		Peak [N]:	402.9		Peak [N]:	291		Peak [N]:	104.3		Peak [N]:	284		Peak [N]:	153.5		Peak [N]:	47.4		Peak [N]:	365
Direction of pull [°]:	45		Direction of pull [°]:	40		Direction of pull [°]:	40		Direction of pull [°]:	?		Direction of pull [°]:	15		Direction of pull [°]:	?		Direction of pull [°]:	?		Direction of pull [°]:	22.5		Direction of pull [°]:	22.5		Direction of pull [°]:	0		Direction of pull [°]:	?		Direction of pull [°]:	0		Direction of pull [°]:	?		Direction of pull [°]:	32		Direction of pull [°]:	9		Direction of pull [°]:	4.5
Failure:	Yes		Failure:	Yes		Failure:	Yes		Failure:	Yes		Failure:	No		Failure:	Yes		Failure:	Yes		Failure:	Yes		Failure:	Yes		Failure:	Yes		Failure:	Yes		Failure:	Yes		Failure:	Yes		Failure:	Yes		Failure:	Yes		Failure:	Yes
Displacement	Force		Displacement	Force		Displacement	Force		Displacement	Force		Displacement	Force		Displacement	Force		Displacement	Force		Displacement	Force		Displacement	Force		Displacement	Force		Displacement	Force		Displacement	Force		Displacement	Force		Displacement	Force		Displacement	Force		Displacement	Force
[mm]	[N]		[mm]	[N]		[mm]	[N]		[mm]	[N]		[mm]	[N]		[mm]	[N]		[mm]	[N]		[mm]	[N]		[mm]	[N]		[mm]	[N]		[mm]	[N]		[mm]	[N]		[mm]	[N]		[mm]	[N]		[mm]	[N]		[mm]	[N]
0	0		0	0		0	0		0	0		0	0		0	0		0	0		0	0		0	0		0	0		0	0		0	0		0	0		0	0		0	13.2		0	72
20	21.8		20	60.1		20	58.3		20	82.4		20	137		20	55		20	74		20	106.1		20	62		20	34		20	57			50		10	42		10	38		10	24.3			124
40	53.8		40	199		40	103.4		40	163		40	259		40	105.2		40	120		40	185.2		40	87		40	72.4		40	117			92		20	84		20	79		20	34.9			182
60	88.6		60	270		60	116.8		60	248		60	330					60	129		60	63.2		60	84		60	88		60	170					30	142		30	100.6		30	35.2			229
80	156.3		80	299					80	310		80	430					80	113					80	89		80	137		80	203					40	199		40	130		40	46.2			278
100	211								100	497		100	532.8											100	82		100	217		100	268					50	222		50	145		50	47.4			326
120	131.6																										120	250.6								60	222		60	152.5						365
																																				70	284
Dimensions of exposed roots from AD1			Dimensions of exposed roots from AD2			Dimensions of exposed roots from AD3			Dimensions of exposed roots from AD4			Dimensions of exposed roots from AD5			Dimensions of exposed roots from AD5A			Dimensions of exposed roots from AD5B			Dimensions of exposed roots from AD6			Dimensions of exposed roots from AD7			Dimensions of exposed roots from AD8			Dimensions of exposed roots from AD9			Dimensions of exposed roots from AD10			Dimensions of exposed roots from AD11			Dimensions of exposed roots from AD12			Dimensions of exposed roots from AD13			Dimensions of exposed roots from AD14
Diameter [mm]	Length [mm]		Diameter [mm]	Length [mm]		Diameter [mm]	Length [mm]		Diameter [mm]	Length [mm]		Diameter [mm]	Length [mm]		Diameter [mm]	Length [mm]		Diameter [mm]	Length [mm]		Diameter [mm]	Length [mm]		Diameter [mm]	Length [mm]		Diameter [mm]	Length [mm]		Diameter [mm]	Length [mm]		Diameter [mm]	Length [mm]		Diameter [mm]	Length [mm]		Diameter [mm]	Length [mm]		Diameter [mm]	Length [mm]		Diameter [mm]	Length [mm]
4	27		2	66		2.5	46		No roots available			No roots available			2	26		2	53		No roots available			2.5	83		6	5		2	37		No roots available			No roots available			1	46		6	Br.		No roots available
2	16		2.5	44		3	55								1	9		2	22					1.5	32		1.5	59		1.5	20								3	102		2	28
2	72		3.5	49		2.5	80																	2	34		2	85		1	19								2	40		1.5	34
2	26		2	38		3	34																	2	48					2	35								2	40		2	7
1.5	10		1.5	37		3	31																	3	28					1.5	56								2	75		1	63
1	30																							1.5	16					1.5	19								2.5	61		1	11
																								2	31					2	20								2	98		2.5	Br.
																														1	55								2	104		1.6	14
																														2	49								1	25
																														2	37								2	62
																																							3	31
																																							3	40
																																							2	72
																																							2	30
																																							4.5	14	Br.
																																							4	38
																																							3	25
																																							4	120	Br.
																																							3	21
																																							3	27
																																							4	30
																																							4	22

## Sheet: Correlations
Vetiver only	DSA5	DSC4	DSC6	DSC2	DSUN1	DSUN2
No of roots	85	92	60	65	0	0
Avg diameter	0.788	0.82	0.813	0.727	0	0
Total root CSA	54.416	71.576	40.608	34.579
s (KPa)	5.9	4.4	4.4	5.9	4.4	5.9
t (KPa)	11.4	10.1	9.9	12.5	6.5	10.2
e (%)	16	24	11	13	17	16
Max F	11.4 a	10.1	9.9 a	11.7 a	6.5	10.2
t (KPa) lab shear	8.77702	7.76591	7.76591	8.77702	7.76591	8.77702
t [rooted] - t [lab]	2.62298	2.33409	2.13409	3.72298	-1.26591	1.42298
	avg increase	2.70353	± SD	0.708642
Vetiver+other	DSA5	DSC4	DSC6	DSC2	DSUN1	DSUN2
No of roots	86	93	61	68	18	42
Avg diameter	0.83	0.892	0.858	0.799	1.444	0.975
Total root CSA	69.613	116.918	50.781	48.246	33	110.1
s (KPa)	5.9	4.4	4.4	5.9	4.4	5.9
t (KPa)	11.4	10.1	9.9	12.5	6.5	10.2
e (%)	16	24	11	13	17	16
Max F	11.4	10.1	9.9	11.7	6.5	10.2

## Sheet: DS-testA5
In situ direct shear test
					Dimensions
	Test conditions				Side length:	0.315	[m]	315	mm
	Date:	2003-11-05			Height:	0.2	[m]
	Location:	Vetiver Nursery Almudaina			Plan area:	0.099225	[m2]	99225	mm2
	Soil type:	Marl			Volume:	0.019845	[m3]
	Vegetation:	Vetiver, A5			Total mass:	59.7675	[kg]
	Surcharge [kg]:	30
	GMC at shear plane [g/g]:	0.324072			Conditions at failure
	BD [g/cm3]:	1.5			s:	5.90899	[kPa]
					t:	11.419	[kPa]
					e:	0.155556	[%]
									Root distribution
Displacements [mm]				Force		Strain			Diameter	Count			Diameter [mm]		CSA mm2		Tensile strength		Ti*Ai		Sum Ti*Ai		DS break
Reading	Incremental	Total	Total [m]	Force [kg]	Force [kPa]	[%]			[mm]	Vetiver	Other		Vetiver	Other	vetiver	other	T = 151.03e-1.4297diameter						[kPa]
160	0	0	0	27	2.66939	0			0.2	22	0		0.2	4.4	0.0314	15.1976	11.347		0.356296		168.67		2.03985
164	4	4	0.004	51	5.04218	0.0126984			0.5	8	0		0.8		0.5024		4.8121		2.4176
164	no increase	4	#N/A	54	5.33878	#N/A			1	32	0		1		0.785		3.61537		2.83806
164	no increase	4	#N/A	57	5.63537	#N/A			2	21	0		1.2		1.1304		2.71625		3.07045
164	no increase	4	#N/A	60	5.93197	#N/A			5	1	0		1.2		1.1304		2.71625		3.07045
165	1	5	0.005	63	6.22857	0.015873			10	0	1		0.9		0.63585		4.17103		2.65215
165	no increase	5	#N/A	66	6.52517	#N/A		No of roots		85	86		1.2		1.1304		2.71625		3.07045
165	no increase	5	#N/A	69	6.82177	#N/A		Avg diameter		0.788095	0.830588		0.5		0.19625		7.38938		1.45017
166	1	6	0.006	72	7.11837	0.0190476		Total root CSA		54.4162	69.6138		2		3.14		0.865449		2.71751
167	1	7	0.007	73.5	7.26667	0.0222222							0.9		0.63585		4.17103		2.65215
168	1	8	0.008	73.5	7.26667	0.0253968							0.9		0.63585		4.17103		2.65215
170	2	10	0.01	75	7.41497	0.031746							0.2		0.0314		11.347		0.356296
172	2	12	0.012	78	7.71156	0.0380952							0.2		0.0314		11.347		0.356296
173	1	13	0.013	79.5	7.85986	0.0412698							1		0.785		3.61537		2.83806
175	2	15	0.015	81	8.00816	0.047619							0.8		0.5024		4.8121		2.4176
177	2	17	0.017	82.5	8.15646	0.0539683							0.9		0.63585		4.17103		2.65215
179	2	19	0.019	84	8.30476	0.0603175							0.5		0.19625		7.38938		1.45017
180	1	20	0.02	84	8.30476	0.0634921							0.2		0.0314		11.347		0.356296
182	2	22	0.022	85.5	8.45306	0.0698413							0.2		0.0314		11.347		0.356296
141	0	22	0.022	54	5.33878	0.0698413							0.2		0.0314		11.347		0.356296
142	1	23	0.023	69	6.82177	0.0730159							0.2		0.0314		11.347		0.356296
142	no increase	23	#N/A	72	7.11837	#N/A							1.3		1.32665		2.35439		3.12346
142	no increase	23	#N/A	75	7.41497	#N/A							1.2		1.1304		2.71625		3.07045
142.5	0.5	23.5	0.0235	84	8.30476	0.0746032							2		3.14		0.865449		2.71751
143	0.5	24	0.024	87	8.60136	0.0761905							1.1		0.94985		3.13373		2.97657
144	1	25	0.025	90	8.89796	0.0793651							1.1		0.94985		3.13373		2.97657
145	1	26	0.026	93	9.19456	0.0825397							1		0.785		3.61537		2.83806
146	1	27	0.027	96	9.49116	0.0857143							1.2		1.1304		2.71625		3.07045
148	2	29	0.029	97.5	9.63946	0.0920635							1.2		1.1304		2.71625		3.07045
151	3	32	0.032	99	9.78776	0.101587							1.2		1.1304		2.71625		3.07045
154	3	35	0.035	102	10.0844	0.111111							1.2		1.1304		2.71625		3.07045
155	0	35	0.035	54	5.33878	0.111111							1		0.785		3.61537		2.83806
156	1	36	0.036	78	7.71156	0.114286							0.9		0.63585		4.17103		2.65215
156	no increase	36	#N/A	93	9.19456	#N/A							0.9		0.63585		4.17103		2.65215
156	no increase	36	#N/A	96	9.49116	#N/A							1.3		1.32665		2.35439		3.12346
157	1	37	0.037	99	9.78776	0.11746							1.1		0.94985		3.13373		2.97657
158	1	38	0.038	100.5	9.93605	0.120635							0.8		0.5024		4.8121		2.4176
159	1	39	0.039	100.5	9.93605	0.12381							1.2		1.1304		2.71625		3.07045
160	1	40	0.04	102	10.0844	0.126984							2.2		3.7994		0.650219		2.47044
160	no increase	40	#N/A	105	10.381	#N/A							1		0.785		3.61537		2.83806
161	1	41	0.041	106.5	10.5293	0.130159							1.1		0.94985		3.13373		2.97657
162	1	42	0.042	106.5	10.5293	0.133333							1.2		1.1304		2.71625		3.07045
163	1	43	0.043	106.5	10.5293	0.136508							0.2		0.0314		11.347		0.356296
165	2	45	0.045	108	10.6776	0.142857							0.2		0.0314		11.347		0.356296
166	1	46	0.046	111	10.9741	0.146032							0.2		0.0314		11.347		0.356296
168	2	48	0.048	114	11.2707	0.152381							0.2		0.0314		11.347		0.356296
169	1	49	0.049	115.5	11.419	0.155556							1		0.785		3.61537		2.83806
													0.3		0.07065		9.83535		0.694868
													0.2		0.0314		11.347		0.356296
													0.2		0.0314		11.347		0.356296
													0.2		0.0314		11.347		0.356296
													0.2		0.0314		11.347		0.356296
													0.5		0.19625		7.38938		1.45017
													0.3		0.07065		9.83535		0.694868
													0.2		0.0314		11.347		0.356296
													0.2		0.0314		11.347		0.356296
													0.2		0.0314		11.347		0.356296
													0.2		0.0314		11.347		0.356296
													1.2		1.1304		2.71625		3.07045
													0.9		0.63585		4.17103		2.65215
													0.2		0.0314		11.347		0.356296
													0.2		0.0314		11.347		0.356296
													0.2		0.0314		11.347		0.356296
													0.3		0.07065		9.83535		0.694868
													0.9		0.63585		4.17103		2.65215
													1		0.785		3.61537		2.83806
													0.9		0.63585		4.17103		2.65215
													1		0.785		3.61537		2.83806
													0.4		0.1256		8.52509		1.07075
													0.5		0.19625		7.38938		1.45017
													0.9		0.63585		4.17103		2.65215
													0.9		0.63585		4.17103		2.65215
													0.9		0.63585		4.17103		2.65215
													1		0.785		3.61537		2.83806
													0.9		0.63585		4.17103		2.65215
													1		0.785		3.61537		2.83806
													0.6		0.2826		6.40496		1.81004
													1		0.785		3.61537		2.83806
													1.1		0.94985		3.13373		2.97657
													1		0.785		3.61537		2.83806
													0.9		0.63585		4.17103		2.65215
													1		0.785		3.61537		2.83806
													1		0.785		3.61537		2.83806
													1.4		1.5386		2.04074		3.13989

## Sheet: DS-testC4
In situ direct shear test
					Dimensions
	Test conditions				Side length:	0.315	[m]
	Date:	2003-11-05			Height:	0.2	[m]
	Location:	Vetiver Nursery Almudaina			Plan area:	0.099225	[m2]
	Soil type:	Marl			Volume:	0.019845	[m3]
	Vegetation:	Vetiver, C4			Total mass:	44.7675	[kg]
	Surcharge [kg]:	15
	GMC at shear plane [g/g]:	0.244775			Conditions at failure
	BD [g/cm3]:	1.5			s:	4.42599	[kPa]
					t:	10.0844	[kPa]
					e:	0.24127	[%]
									Root distribution
Displacements [mm]				Force		Strain			Diameter	Count			Diameter [mm]		CSA mm2		Tensile strength		Ti*Ai		Sum Ti*Ai		DS break
Reading	Incremental	Total	Total [m]	Force [kg]	Force [kPa]	[%]			[mm]	Vetiver	Hawthorn		Vetiver	Hawthorn	vetiver	hawthorn	T = 151.03e-1.4297diameter						[kPa]
144	0	0	0	36	3.55918	0			0.2	31	0		0.1	7.6	0.00785	45.3416	13.091		0.102764		180.759		2.18605
144.5	0.5	0.5	0.0005	37.5	3.70748	0.0015873			0.5	6	0		0.2		0.0314		11.347		0.356296
145	0.5	1	0.001	39	3.85578	0.0031746			1	14	0		0.2		0.0314		11.347		0.356296
145	no increase	1	#N/A	42	4.15238	#N/A			2	39	0		0.2		0.0314		11.347		0.356296
145	no increase	1	#N/A	44.1	4.36	#N/A			5	3	0		0.2		0.0314		11.347		0.356296
145	no increase	1	#N/A	45	4.44898	#N/A			10	0	1		0.2		0.0314		11.347		0.356296
145	no increase	1	#N/A	48	4.74558	#N/A		No of roots		92	93		0.2		0.0314		11.347		0.356296
146	1	2	0.002	53.1	5.2498	0.00634921		Avg diameter		0.82043	0.892553		0.2		0.0314		11.347		0.356296
147	1	3	0.003	55.5	5.48707	0.00952381		Total root CSA		71.5763	116.918		0.2		0.0314		11.347		0.356296
148	1	4	0.004	58.5	5.78367	0.0126984							0.2		0.0314		11.347		0.356296
149.5	1.5	5.5	0.0055	61.5	6.08027	0.0174603							0.2		0.0314		11.347		0.356296
151.5	2	7.5	0.0075	64.5	6.37687	0.0238095							0.2		0.0314		11.347		0.356296
153.5	2	9.5	0.0095	67.5	6.67347	0.0301587							0.2		0.0314		11.347		0.356296
155	1.5	11	0.011	69	6.82177	0.0349206							0.2		0.0314		11.347		0.356296
156.5	1.5	12.5	0.0125	72	7.11837	0.0396825							0.2		0.0314		11.347		0.356296
157.5	1	13.5	0.0135	73.5	7.26667	0.0428571							0.2		0.0314		11.347		0.356296
160	2.5	16	0.016	75	7.41497	0.0507937							0.2		0.0314		11.347		0.356296
162	2	18	0.018	76.5	7.56327	0.0571429							0.2		0.0314		11.347		0.356296
162	no increase	18	#N/A	45	4.44898	#N/A							0.2		0.0314		11.347		0.356296
162	no increase	18	#N/A	45	4.44898	#N/A							0.2		0.0314		11.347		0.356296
163	1	19	0.019	49.5	4.89388	0.0603175							0.2		0.0314		11.347		0.356296
163	no increase	19	#N/A	54	5.33878	#N/A							0.2		0.0314		11.347		0.356296
163	no increase	19	#N/A	57	5.63537	#N/A							0.2		0.0314		11.347		0.356296
163.5	0.5	19.5	0.0195	61.5	6.08027	0.0619048							0.2		0.0314		11.347		0.356296
164	0.5	20	0.02	66	6.52517	0.0634921							0.2		0.0314		11.347		0.356296
164.5	0.5	20.5	0.0205	69	6.82177	0.0650794							0.2		0.0314		11.347		0.356296
165.5	1	21.5	0.0215	73.5	7.26667	0.068254							0.2		0.0314		11.347		0.356296
167	1.5	23	0.023	78	7.71156	0.0730159							0.2		0.0314		11.347		0.356296
169.5	2.5	25.5	0.0255	81	8.00816	0.0809524							0.2		0.0314		11.347		0.356296
172	2.5	28	0.028	84	8.30476	0.0888889							0.2		0.0314		11.347		0.356296
176	4	32	0.032	87	8.60136	0.101587							0.2		0.0314		11.347		0.356296
179	3	35	0.035	88.5	8.74966	0.111111							0.4		0.1256		8.52509		1.07075
182	3	38	0.038	90	8.89796	0.120635							0.5		0.19625		7.38938		1.45017
185	3	41	0.041	60	5.93197	0.130159							0.5		0.19625		7.38938		1.45017
186	1	42	0.042	75	7.41497	0.133333							0.5		0.19625		7.38938		1.45017
186	no increase	42	#N/A	79.5	7.85986	#N/A							0.5		0.19625		7.38938		1.45017
187	1	43	0.043	84	8.30476	0.136508							0.5		0.19625		7.38938		1.45017
188	1	44	0.044	87	8.60136	0.139683							0.6		0.2826		6.40496		1.81004
189	1	45	0.045	90	8.89796	0.142857							0.8		0.5024		4.8121		2.4176
192	3	48	0.048	93	9.19456	0.152381							0.8		0.5024		4.8121		2.4176
195	3	51	0.051	96	9.49116	0.161905							0.9		0.63585		4.17103		2.65215
198	3	54	0.054	96	9.49116	0.171429							0.9		0.63585		4.17103		2.65215
201	3	57	0.057	97.5	9.63946	0.180952							0.9		0.63585		4.17103		2.65215
205	4	61	0.061	99	9.78776	0.193651							0.9		0.63585		4.17103		2.65215
209	4	65	0.065	99	9.78776	0.206349							0.9		0.63585		4.17103		2.65215
212	3	68	0.068	100.5	9.93605	0.215873							0.9		0.63585		4.17103		2.65215
215	3	71	0.071	100.5	9.93605	0.225397							1		0.785		3.61537		2.83806
220	5	76	0.076	102	10.0844	0.24127							1		0.785		3.61537		2.83806
228	8	84	0.084	100.5	9.93605	0.266667							1		0.785		3.61537		2.83806
234	6	90	0.09	97.5	9.63946	0.285714							1		0.785		3.61537		2.83806
236	2	92	0.092	96	9.49116	0.292063							1		0.785		3.61537		2.83806
													1.1		0.94985		3.13373		2.97657
													1.1		0.94985		3.13373		2.97657
													1.1		0.94985		3.13373		2.97657
													1.1		0.94985		3.13373		2.97657
													1.1		0.94985		3.13373		2.97657
													1.1		0.94985		3.13373		2.97657
													1.1		0.94985		3.13373		2.97657
													1.1		0.94985		3.13373		2.97657
													1.1		0.94985		3.13373		2.97657
													1.1		0.94985		3.13373		2.97657
													1.1		0.94985		3.13373		2.97657
													1.1		0.94985		3.13373		2.97657
													1.1		0.94985		3.13373		2.97657
													1.1		0.94985		3.13373		2.97657
													1.1		0.94985		3.13373		2.97657
													1.1		0.94985		3.13373		2.97657
													1.2		1.1304		2.71625		3.07045
													1.2		1.1304		2.71625		3.07045
													1.2		1.1304		2.71625		3.07045
													1.2		1.1304		2.71625		3.07045
													1.2		1.1304		2.71625		3.07045
													1.2		1.1304		2.71625		3.07045
													1.2		1.1304		2.71625		3.07045
													1.2		1.1304		2.71625		3.07045
													1.2		1.1304		2.71625		3.07045
													1.2		1.1304		2.71625		3.07045
													1.2		1.1304		2.71625		3.07045
													1.2		1.1304		2.71625		3.07045
													1.2		1.1304		2.71625		3.07045
													1.2		1.1304		2.71625		3.07045
													1.2		1.1304		2.71625		3.07045
													1.4		1.5386		2.04074		3.13989
													1.4		1.5386		2.04074		3.13989
													1.4		1.5386		2.04074		3.13989
													1.4		1.5386		2.04074		3.13989
													1.4		1.5386		2.04074		3.13989
													1.5		1.76625		1.76887		3.12427
													1.5		1.76625		1.76887		3.12427
													1.5		1.76625		1.76887		3.12427
													2.2		3.7994		0.650219		2.47044
													2.4		4.5216		0.488514		2.20887
													3		7.065		0.207172		1.46367

## Sheet: DS-testC6
In situ direct shear test
					Dimensions
	Test conditions				Side length:	0.315	[m]
	Date:	2003-11-05			Height:	0.2	[m]
	Location:	Vetiver Nursery Almudaina			Plan area:	0.099225	[m2]
	Soil type:	Marl			Volume:	0.019845	[m3]
	Vegetation:	Vetiver, C6			Total mass:	44.7675	[kg]
	Surcharge [kg]:	15
	GMC at shear plane [g/g]:	#N/A			Conditions at failure
	BD [g/cm3]:	1.5			s:	4.42599	[kPa]
					t:	9.88662	[kPa]
					e:	0.107937	[%]
									Root distribution
Displacements [mm]				Force		Strain			Diameter	Count			Diameter [mm]		CSA mm2		Tensile strength		Ti*Ai		Sum Ti*Ai		DS break
Reading	Incremental	Total	Total [m]	Force [kg]	Force [kPa]	[%]			[mm]	Vetiver	Hawthorn		Vetiver	Hawthorn	vetiver	other	T = 151.03e-1.4297diameter						[MPa]
296	0	0	0	6	0.593197	0			0.2	19	0		1.5	3.6	1.76625	10.1736	1.76887		3.12427		121.697		1.47177
297	1	1	0.001	6	0.593197	0.0031746			0.5	5	0		1.2		1.1304		2.71625		3.07045
297	no increase	1	#N/A	6	0.593197	#N/A			1	12	0		1.5		1.76625		1.76887		3.12427
297	no increase	1	#N/A	8	0.79093	#N/A			2	25	0		0.9		0.63585		4.17103		2.65215
297	no increase	1	#N/A	8.4	0.830476	#N/A			5	0	0		0.4		0.1256		8.52509		1.07075
299	2	3	0.003	12	1.18639	0.00952381			10	0	1		1		0.785		3.61537		2.83806
299	no increase	3	#N/A	15	1.48299	#N/A		No of roots		60	61		1		0.785		3.61537		2.83806
299	no increase	3	#N/A	15	1.48299	#N/A		Avg diameter		0.813115	0.858065		1		0.785		3.61537		2.83806
300	1	4	0.004	20	1.97732	0.0126984		Total root CSA		40.608	50.7816		1.5		1.76625		1.76887		3.12427
301	1	5	0.005	24	2.37279	0.015873							1		0.785		3.61537		2.83806
302	1	6	0.006	29	2.86712	0.0190476							1		0.785		3.61537		2.83806
303	1	7	0.007	34	3.36145	0.0222222							0.8		0.5024		4.8121		2.4176
304	1	8	0.008	38	3.75692	0.0253968							0.2		0.0314		11.347		0.356296
305	1	9	0.009	44	4.35011	0.0285714							0.2		0.0314		11.347		0.356296
306	1	10	0.01	48	4.74558	0.031746							1.6		2.0096		1.53323		3.08117
306	0	10	0.01	26	2.57052	0.031746							1.3		1.32665		2.35439		3.12346
307	1	11	0.011	30	2.96599	0.0349206							1		0.785		3.61537		2.83806
308	1	12	0.012	35	3.46032	0.0380952							1.3		1.32665		2.35439		3.12346
308	no increase	12	#N/A	40	3.95465	#N/A							1.2		1.1304		2.71625		3.07045
308.5	0.5	12.5	0.0125	44	4.35011	0.0396825							0.1		0.00785		13.091		0.102764
310.5	2	14.5	0.0145	48	4.74558	0.0460317							1.2		1.1304		2.71625		3.07045
311.5	1	15.5	0.0155	54	5.33878	0.0492063							1.2		1.1304		2.71625		3.07045
313	1.5	17	0.017	60	5.93197	0.0539683							1		0.785		3.61537		2.83806
314	1	18	0.018	64	6.32744	0.0571429							0.4		0.1256		8.52509		1.07075
315	1	19	0.019	68	6.7229	0.0603175							1.4		1.5386		2.04074		3.13989
316.5	1.5	20.5	0.0205	74	7.3161	0.0650794							1.2		1.1304		2.71625		3.07045
317.5	1	21.5	0.0215	76	7.51383	0.068254							1.2		1.1304		2.71625		3.07045
319	1.5	23	0.023	78	7.71156	0.0730159							1.1		0.94985		3.13373		2.97657
320	1	24	0.024	80	7.9093	0.0761905							1.3		1.32665		2.35439		3.12346
321	1	25	0.025	82	8.10703	0.0793651							0.2		0.0314		11.347		0.356296
323	2	27	0.027	88	8.70023	0.0857143							0.5		0.19625		7.38938		1.45017
320	-3	24	0.024	40	3.95465	0.0761905							1.2		1.1304		2.71625		3.07045
320	no increase	24	#N/A	46	4.54785	#N/A							1.3		1.32665		2.35439		3.12346
320	no increase	24	#N/A	50	4.94331	#N/A							0.2		0.0314		11.347		0.356296
320	no increase	24	#N/A	54	5.33878	#N/A							0.2		0.0314		11.347		0.356296
321	1	25	0.025	56	5.53651	0.0793651							0.2		0.0314		11.347		0.356296
322	1	26	0.026	62	6.12971	0.0825397							0.2		0.0314		11.347		0.356296
323	1	27	0.027	64	6.32744	0.0857143							0.2		0.0314		11.347		0.356296
323	no increase	27	#N/A	68	6.7229	#N/A							1.2		1.1304		2.71625		3.07045
323	no increase	27	#N/A	70	6.92063	#N/A							1.9		2.83385		0.998465		2.8295
323.5	0.5	27.5	0.0275	71	7.0195	0.0873016							1.2		1.1304		2.71625		3.07045
323.5	no increase	27.5	#N/A	74	7.3161	#N/A							1.2		1.1304		2.71625		3.07045
324	0.5	28	0.028	75	7.41497	0.0888889							0.9		0.63585		4.17103		2.65215
324	no increase	28	#N/A	77	7.6127	#N/A							1.3		1.32665		2.35439		3.12346
324.5	0.5	28.5	0.0285	78	7.71156	0.0904762							1.1		0.94985		3.13373		2.97657
324.5	no increase	28.5	#N/A	79	7.81043	#N/A							0.2		0.0314		11.347		0.356296
324.5	no increase	28.5	#N/A	79	7.81043	#N/A							0.2		0.0314		11.347		0.356296
324.5	no increase	28.5	#N/A	80	7.9093	#N/A							0.2		0.0314		11.347		0.356296
325	0.5	29	0.029	82	8.10703	0.0920635							0.2		0.0314		11.347		0.356296
325	no increase	29	#N/A	83	8.2059	#N/A							1		0.785		3.61537		2.83806
325.5	0.5	29.5	0.0295	84	8.30476	0.0936508							0.9		0.63585		4.17103		2.65215
325.5	no increase	29.5	#N/A	85	8.40363	#N/A							1.2		1.1304		2.71625		3.07045
326	0.5	30	0.03	86	8.50249	0.0952381							1.1		0.94985		3.13373		2.97657
327	1	31	0.031	87	8.60136	0.0984127							0.4		0.1256		8.52509		1.07075
327.5	0.5	31.5	0.0315	88	8.70023	0.1							0.2		0.0314		11.347		0.356296
328.5	1	32.5	0.0325	92	9.09569	0.103175							0.2		0.0314		11.347		0.356296
330	1.5	34	0.034	100	9.88662	0.107937							0.2		0.0314		11.347		0.356296
													0.2		0.0314		11.347		0.356296
													0.2		0.0314		11.347		0.356296
													0.2		0.0314		11.347		0.356296
													0.3		0.07065		9.83535		0.694868

## Sheet: DS-testC2
In situ direct shear test
					Dimensions
	Test conditions				Side length:	0.315	[m]
	Date:	2003-11-05			Height:	0.2	[m]
	Location:	Vetiver Nursery Almudaina			Plan area:	0.099225	[m2]
	Soil type:	Marl			Volume:	0.019845	[m3]
	Vegetation:	Vetiver, C2			Total mass:	59.7675	[kg]
	Surcharge [kg]:	30
	GMC at shear plane [g/g]:	#N/A			Conditions at failure
	BD [g/cm3]:	1.5			s:	5.90899	[kPa]
					t:	12.4571	[kPa]
					e:	0.126984	[%]
									Root distribution
Displacements [mm]				Force		Strain			Diameter	Count			Diameter [mm]		CSA mm2		Tensile strength		Ti*Ai		Sum Ti*Ai		DS break
Reading	Incremental	Total	Total [m]	Force [kg]	Force [kPa]	[%]			[mm]	Vetiver	Other		Vetiver	Other	vetiver	other	T = 151.03e-1.4297diameter						[MPa]
100	0	0	0	36	3.55918	0			0.2	18	0		1.1	2.9	0.94985	6.60185	3.13373		2.97657		125.562		1.51851
101	1	1	0.001	39	3.85578	0.0031746			0.5	8	0		1.2	1.8	1.1304	2.5434	2.71625		3.07045
101	no increase	1	#N/A	43.5	4.30068	#N/A			1	21	0		0.5	2.4	0.19625	4.5216	7.38938		1.45017
101	no increase	1	#N/A	46.5	4.59728	#N/A			2	19	1		0.6		0.2826		6.40496		1.81004
101	no increase	1	#N/A	46.5	4.59728	#N/A			5	0	2		0.9		0.63585		4.17103		2.65215
101	no increase	1	#N/A	51	5.04218	#N/A			10	0	0		1.2		1.1304		2.71625		3.07045
101	no increase	1	#N/A	54	5.33878	#N/A		No of roots		65	68		1.1		0.94985		3.13373		2.97657
101	no increase	1	#N/A	57	5.63537	#N/A		Avg diameter		0.727273	0.798551		1		0.785		3.61537		2.83806
101.5	0.5	1.5	0.0015	60	5.93197	0.0047619		Total root CSA		34.5793	48.2461		0.2		0.0314		11.347		0.356296
102	0.5	2	0.002	63	6.22857	0.00634921							0.2		0.0314		11.347		0.356296
102	no increase	2	#N/A	66	6.52517	#N/A							0.2		0.0314		11.347		0.356296
103	1	3	0.003	69	6.82177	0.00952381							0.2		0.0314		11.347		0.356296
104	1	4	0.004	69	6.82177	0.0126984							0.2		0.0314		11.347		0.356296
105	1	5	0.005	72	7.11837	0.015873							0.2		0.0314		11.347		0.356296
108	3	8	0.008	75	7.41497	0.0253968							1.1		0.94985		3.13373		2.97657
109	0	8	0.008	75	7.41497	0.0253968							0.9		0.63585		4.17103		2.65215
111	2	10	0.01	78	7.71156	0.031746							0.8		0.5024		4.8121		2.4176
123	0	10	0.01	51	5.04218	0.031746							0.9		0.63585		4.17103		2.65215
123	no increase	10	#N/A	54	5.33878	#N/A							1.4		1.5386		2.04074		3.13989
123	no increase	10	#N/A	55.5	5.48707	#N/A							1.4		1.5386		2.04074		3.13989
123	no increase	10	#N/A	57	5.63537	#N/A							1.1		0.94985		3.13373		2.97657
123	no increase	10	#N/A	60	5.93197	#N/A							1		0.785		3.61537		2.83806
123	no increase	10	#N/A	61.5	6.08027	#N/A							0.6		0.2826		6.40496		1.81004
123	no increase	10	#N/A	66	6.52517	#N/A							0.6		0.2826		6.40496		1.81004
123	no increase	10	#N/A	69	6.82177	#N/A							1		0.785		3.61537		2.83806
123	no increase	10	#N/A	72	7.11837	#N/A							1		0.785		3.61537		2.83806
123	no increase	10	#N/A	75	7.41497	#N/A							0.1		0.00785		13.091		0.102764
124	1	11	0.011	78	7.71156	0.0349206							1		0.785		3.61537		2.83806
125	1	12	0.012	79.5	7.85986	0.0380952							1		0.785		3.61537		2.83806
126	1	13	0.013	82.5	8.15646	0.0412698							1		0.785		3.61537		2.83806
127	1	14	0.014	85.5	8.45306	0.0444444							0.8		0.5024		4.8121		2.4176
128	1	15	0.015	87	8.60136	0.047619							0.8		0.5024		4.8121		2.4176
131	3	18	0.018	90	8.89796	0.0571429							0.8		0.5024		4.8121		2.4176
133	2	20	0.02	91.5	9.04626	0.0634921							1.2		1.1304		2.71625		3.07045
138	0	20	0.02	93	9.19456	0.0634921							0.2		0.0314		11.347		0.356296
138	no increase	20	#N/A	57	5.63537	#N/A							0.6		0.2826		6.40496		1.81004
138	no increase	20	#N/A	58.5	5.78367	#N/A							1.6		2.0096		1.53323		3.08117
138	no increase	20	#N/A	60	5.93197	#N/A							1.2		1.1304		2.71625		3.07045
138	no increase	20	#N/A	63	6.22857	#N/A							0.2		0.0314		11.347		0.356296
138	no increase	20	#N/A	66	6.52517	#N/A							0.2		0.0314		11.347		0.356296
138	no increase	20	#N/A	69	6.82177	#N/A							0.2		0.0314		11.347		0.356296
138	no increase	20	#N/A	72	7.11837	#N/A							0.2		0.0314		11.347		0.356296
138	no increase	20	#N/A	75	7.41497	#N/A							0.4		0.1256		8.52509		1.07075
138	no increase	20	#N/A	78	7.71156	#N/A							0.4		0.1256		8.52509		1.07075
139	1	21	0.021	79.5	7.85986	0.0666667							0.4		0.1256		8.52509		1.07075
139	no increase	21	#N/A	82.5	8.15646	#N/A							1.1		0.94985		3.13373		2.97657
139	no increase	21	#N/A	85.5	8.45306	#N/A							1.1		0.94985		3.13373		2.97657
139	no increase	21	#N/A	87	8.60136	#N/A							1.5		1.76625		1.76887		3.12427
139	no increase	21	#N/A	88.5	8.74966	#N/A							1.2		1.1304		2.71625		3.07045
140	1	22	0.022	91.5	9.04626	0.0698413							1.4		1.5386		2.04074		3.13989
140	no increase	22	#N/A	94.5	9.34286	#N/A							0.2		0.0314		11.347		0.356296
140	no increase	22	#N/A	96	9.49116	#N/A							1.1		0.94985		3.13373		2.97657
141	1	23	0.023	99	9.78776	0.0730159							0.9		0.63585		4.17103		2.65215
142	1	24	0.024	100.5	9.93605	0.0761905							0.4		0.1256		8.52509		1.07075
143	1	25	0.025	100.5	9.93605	0.0793651							0.9		0.63585		4.17103		2.65215
143	no increase	25	#N/A	102	10.0844	#N/A							0.2		0.0314		11.347		0.356296
143	no increase	25	#N/A	103.5	10.2327	#N/A							0.2		0.0314		11.347		0.356296
144	1	26	0.026	105	10.381	0.0825397							0.2		0.0314		11.347		0.356296
149	0	26	0.026	78	7.71156	0.0825397							0.2		0.0314		11.347		0.356296
149	no increase	26	#N/A	81	8.00816	#N/A							1.1		0.94985		3.13373		2.97657
149	no increase	26	#N/A	82.5	8.15646	#N/A							1.1		0.94985		3.13373		2.97657
149	no increase	26	#N/A	85.5	8.45306	#N/A							0.9		0.63585		4.17103		2.65215
149	no increase	26	#N/A	88.5	8.74966	#N/A							0.4		0.1256		8.52509		1.07075
150	1	27	0.027	91.5	9.04626	0.0857143							0.4		0.1256		8.52509		1.07075
150	no increase	27	#N/A	94.5	9.34286	#N/A							0.4		0.1256		8.52509		1.07075
150	no increase	27	#N/A	97.5	9.63946	#N/A							0.2		0.0314		11.347		0.356296
151	1	28	0.028	100.5	9.93605	0.0888889
151	no increase	28	#N/A	102	10.0844	#N/A
152	1	29	0.029	105	10.381	0.0920635
152	no increase	29	#N/A	108	10.6776	#N/A
153	1	30	0.03	111	10.9741	0.0952381
153	no increase	30	#N/A	111	10.9741	#N/A
154	1	31	0.031	114	11.2707	0.0984127
154	no increase	31	#N/A	115.5	11.419	#N/A
155	1	32	0.032	117	11.5673	0.101587
156	1	33	0.033	118.5	11.7156	0.104762
157	1	34	0.034	120	11.8639	0.107937
158	1	35	0.035	121.5	12.0122	0.111111
159	1	36	0.036	123	12.1605	0.114286
160	1	37	0.037	123	12.1605	0.11746
161	1	38	0.038	124.5	12.3088	0.120635
162	1	39	0.039	124.5	12.3088	0.12381
163	1	40	0.04	126	12.4571	0.126984

## Sheet: DS-Unrooted1
In situ direct shear test
					Dimensions
	Test conditions				Side length:	0.315	[m]
	Date:	2003-11-05			Height:	0.2	[m]
	Location:	Vetiver Nursery Almudaina			Plan area:	0.099225	[m2]
	Soil type:	Marl			Volume:	0.019845	[m3]
	Vegetation:	Natural soil - 1			Total mass:	44.7675	[kg]
	Surcharge [kg]:	15
	GMC at shear plane [g/g]:	#N/A			Conditions at failure
	BD [g/cm3]:	1.5			s:	4.42599	[kPa]
					t:	6.52517	[kPa]
					e:	0.168254	[%]
									Root distribution
Displacements [mm]				Force		Strain			Diameter	Count
Reading	Incremental	Total	Total [m]	Force [kg]	Force [kPa]	[%]			[mm]	Other		diameter	CSA mm2
367	0	0	0	34.5	3.41088	0			1	10		1	0.785
368	1	1	0.001	36	3.55918	0.0031746			2	8		1	0.785
369	1	2	0.002	39	3.85578	0.00634921						1	0.785
370	1	3	0.003	42	4.15238	0.00952381		no of roots		18		1	0.785
370.5	0.5	3.5	0.0035	45	4.44898	0.0111111		avg diameter		1.44444		1	0.785
370.5	no increase	3.5	#N/A	49.5	4.89388	#N/A		total CSA		32.97		1	0.785
371	0.5	4	0.004	51	5.04218	0.0126984						1	0.785
371.5	0.5	4.5	0.0045	54	5.33878	0.0142857						1	0.785
372	0.5	5	0.005	58.5	5.78367	0.015873						1	0.785
380	8	13	0.013	61.5	6.08027	0.0412698						1	0.785
386	6	19	0.019	64.5	6.37687	0.0603175						2	3.14
395	9	28	0.028	66	6.52517	0.0888889						2	3.14
410	15	43	0.043	66	6.52517	0.136508						2	3.14
420	10	53	0.053	66	6.52517	0.168254						2	3.14
450	30	83	0.083	60	5.93197	0.263492						2	3.14
												2	3.14
												2	3.14
												2	3.14

## Sheet: DS-Unrooted2
In situ direct shear test
					Dimensions
	Test conditions				Side length:	0.315	[m]
	Date:	2003-11-05			Height:	0.2	[m]
	Location:	Vetiver Nursery Almudaina			Plan area:	0.099225	[m2]
	Soil type:	Marl			Volume:	0.019845	[m3]
	Vegetation:	Natural soil - 2			Total mass:	59.7675	[kg]
	Surcharge [kg]:	30
	GMC at shear plane [g/g]:	#N/A			Conditions at failure
	BD [g/cm3]:	1.5			s:	5.90899	[kPa]
					t:	10.2327	[kPa]
					e:	0.15873	[%]
									Root distribution
Displacements [mm]				Force		Strain			Diameter	Count
Reading	Incremental	Total	Total [m]	Force [kg]	Force [kPa]	[%]			[mm]	Other			CSA mm2
470	0	0	0	0	0	0			0.1	30		0.1	0.2355
475	5	5	0.005	36	3.55918	0.015873			3	10		0.1	70.65
475	no increase	5	#N/A	39	3.85578	#N/A			5	2		0.1	39.25
476	1	6	0.006	43.5	4.30068	0.0190476						0.1
476	no increase	6	#N/A	48	4.74558	#N/A		no of roots		42		0.1
476	no increase	6	#N/A	51	5.04218	#N/A		avg diameter		0.97561		0.1
476	no increase	6	#N/A	54	5.33878	#N/A		total CSA		110.136		0.1
476	no increase	6	#N/A	57	5.63537	#N/A						0.1
476	no increase	6	#N/A	60	5.93197	#N/A						0.1
476	no increase	6	#N/A	63	6.22857	#N/A						0.1
476	no increase	6	#N/A	66	6.52517	#N/A						0.1
477	1	7	0.007	69	6.82177	0.0222222						0.1
478	1	8	0.008	72	7.11837	0.0253968						0.1
479	1	9	0.009	75	7.41497	0.0285714						0.1
480	1	10	0.01	79.5	7.85986	0.031746						0.1
482	2	12	0.012	81	8.00816	0.0380952						0.1
483	1	13	0.013	84	8.30476	0.0412698						0.1
484	1	14	0.014	87	8.60136	0.0444444						0.1
486	2	16	0.016	90	8.89796	0.0507937						0.1
489	3	19	0.019	91.5	9.04626	0.0603175						0.1
490	1	20	0.02	91.5	9.04626	0.0634921						0.1
491	1	21	0.021	93	9.19456	0.0666667						0.1
492	1	22	0.022	94.5	9.34286	0.0698413						0.1
494	2	24	0.024	96	9.49116	0.0761905						0.1
485	-9	15	0.015	63	6.22857	0.047619						0.1
486	1	16	0.016	64.5	6.37687	0.0507937						0.1
486	no increase	16	#N/A	67.5	6.67347	#N/A						0.1
487	1	17	0.017	70.5	6.97007	0.0539683						0.1
487	no increase	17	#N/A	73.5	7.26667	#N/A						0.1
488	1	18	0.018	76.5	7.56327	0.0571429						0.1
489	1	19	0.019	79.5	7.85986	0.0603175						3
490	1	20	0.02	84	8.30476	0.0634921						3
491	1	21	0.021	85.5	8.45306	0.0666667						3
492	1	22	0.022	88.5	8.74966	0.0698413						3
493	1	23	0.023	91.5	9.04626	0.0730159						3
495	2	25	0.025	93	9.19456	0.0793651						3
497	2	27	0.027	94.5	9.34286	0.0857143						3
498	1	28	0.028	96	9.49116	0.0888889						3
499	1	29	0.029	97.5	9.63946	0.0920635						3
501	2	31	0.031	99	9.78776	0.0984127						5
502	1	32	0.032	100.5	9.93605	0.101587						5
504	2	34	0.034	102	10.0844	0.107937
510	6	40	0.04	102	10.0844	0.126984
513	3	43	0.043	103.5	10.2327	0.136508
520	7	50	0.05	103.5	10.2327	0.15873
530	10	60	0.06	102	10.0844	0.190476
540	10	70	0.07	102	10.0844	0.222222
550	10	80	0.08	99	9.78776	0.253968
562	12	92	0.092	100.5	9.93605	0.292063
574	12	104	0.104	96	9.49116	0.330159
604	30	134	0.134	93	9.19456	0.425397

[truncated: 2 more sheets: shear curves, Vetiver pullout curve]
